# Supplementary material for: Differential Evolution of MAGE Genes Based on Expression Pattern and Selection Pressure
Source: PLoS One. 2012 Oct 25;7(10):e48240. doi: 10.1371/journal.pone.0048240 (PMC3484994; doi:10.1371/journal.pone.0048240)
Supplement: Table S1 — Mining of MAGE genes across genomes. ps, pseudogene. For models without an annotation, a convention of MAGE-gene-Like is followed. (XLSX) [file pone.0048240.s002.xlsx]

## Sheet: Sheet1
Human Gene	Chromosomal Position	Strand	Chimp Gene	Chromosomal Position	Strand	Orangutan gene	Chromosomal Position	Strand	Rhesus Gene	Chromosomal Position	Strand	Mouse Gene	Chromosomal Position	Strand	Rat Gene	Chromosomal Position	Strand	Dog Gene	Chromosomal Position	Strand	nematode	drosophila	yeast	Zebrafish	opossum			elephant
NDN	chr15:24Mb	-	NDN	chr15: 21238454 -21239419	-	LOC100434596	chr15:20Mb	-	NDN(XM_001092862)	chr7:2.9Mb	-	Ndnl	chr7:69Mb	+	Ndn	chr1:117	+	NDN	chr3:39Mb	+	hyperthetical	MAGE	Nse3p	Ndnl2 (Mage)	XM_001365543	chr8:130Mb	-
NDNL2	chr15:30Mb	-	NDNL2	chr15: 27061341 -27062255	+	LOC100445892-ps	chr15:25Mb	-	LOC712714	chr7:8.3Mb	-	Ndnl2	chr7:72Mb	-	Ndnl2	chr1:119Mb	-	NDNL2	chr3:41Mb	-					XM_001373641	cgrX:74Mb	+
MAGEL2	chr15:24Mb	-	MAGEL2	chr15:21Mb	-	GenScan	chr15:20Mb	-	MAGEL2(XM_001114423)	chr7:2.9Mb		Magel2	chr7:70Mb	+	Magel2	chr1:117	+	MAGEL2	chr3:39Mb	+
												1700020D05Rik:(Mageg2)	chr19:5.5Mb	-	F1LUN9_rat	chr1:208Mb	-
															RGD1559726	chr18:84	+
MAGED1	chrX:52Mb	+	MAGED1	chrX: 52Mb	+	MAGED1	chrX:52Mb	+	MAGED1(XM_002808530)	chrX:50Mb	+	Maged1	chrX:92Mb	-	Maged1	chrX:82Mb	-	MAGED1	chrX:44Mb	+								MAGED1
MAGED2	chrX:55Mb	+	MAGED2	chrX:55Mb	+	MAGED2	chrX:55Mb	+	MAGED2(XM_001091068)	chrX:53Mb	+	Maged2	chrX:147Mb	-	Maged2	chrX:40Mb	-	MAGED2	chrX:46Mb	-
MAGED4	chrX:52Mb	+	MAGED4	chrX:52Mb	+	MAGED4												MAGED4(XM_538047)	chrX:45Mb	+
MAGED4B	chrX:52Mb	-				MAGED4B	chrX:53Mb	-	MAGED4B(XM_001085892)	chrX:50Mb	+
TRO	chrX:55Mb	+	TRO	chrX: 56Mb	+	TRO	chrX:55Mb	+	TRO(ENSMMUG00000008422)	chrX:53M	+	Tro	chrX:147Mb	-	Tro-ps	chrX:40Mb	-	TRO-like (N-SCAN_chrX_47_008)-ps	chrX:46Mb	+
MAGEE1	chrX:76Mb	+	MAGEE1	chrX:76Mb	+	MAGEE1	chrX:74Mb	+	MAGEE1(XM_001098743)	chrX:75Mb	+	Magee1	chrX:102Mb	+	Magee1	chrX:93Mb	+
MAGEE2	chrX:75Mb	-	MAGEE2 (GenScan)	chrX:76Mb	-	MAGEE2	chrX:73Mb	-	MAGEE2(XM_001098246)	chrX:75Mb	-	Magee2	chrX:102Mb	-	Magee2	chrX:93Mb	+
MAGEF1	chr3:184Mb	-	MAGEF1	chr3:189Mb	-	MAGEF1	chr3:189Mb	-	MAGEF1(XM_001097423)	chr2:102Mb	+	Magef1-ps	chr16:21Mb	+				MAGEF1	chr34:21Mb	-
MAGEH1	chrX:55M	+	MAGEH1	chrX:56Mb	+	MAGEH1	chrX:56Mb	+	MAGEH1(XM_001093392)	chrX:54Mb	+	Mageh1	chrX:149Mb	-	Mageh1	chrX:39Mb	-	MAGEH1	chrX:47Mb	+
MAGEB4	chrX:30Mb	+	MAGEB4	chrX: 30450011 -30451051	+	LOC100445685	chrX: 30504912 -30505955	+	MAGEB2(XM_001095043)	chrX:28Mb	+	Mageb4	chrX:84Mb	-	D3ZDN3(Mageb4)	chrX:73	-	chrX_5.46(GenScan)	chrX:23Mb	+								ENSLAFG00000028405
MAGEB2	chrX:30Mb	+	MAGEB2	chrX: 30427770 -30428729	+	LOC100444945	chrX: 30477878 -30478834	+	LOC703594(XM_001094313)	chrX:28Mb	+	Mageb2	chrX:89Mb	+	Magebl1	chrX:79Mb	-	chrX_5.48(GenScan)	chrX:23Mb	+								ENSLAFG00000031140
												LOC278167(Gm5072)	chrX:89Mb	+	D4A373_RAT	chrX:79	-											ENSLAFG00000003949
MAGEB1	chrX:30Mb	+	MAGEB1	chrX:30M	+	GenScan	chrX: 30513040 -30514083	+	MAGEB1 (XM_001094809)	chrX:28Mb	+	Mageb1	chrX:89Mb	-	Mageb1(RGD1561997)	chrX:79	-	MAGEB16-like (XM_548931)	chrX:30Mb	+								ENSLAFG00000027564
MAGEB3	chrX:30Mb	+	MAGEB3	chrX: 30443792 -30444832	+	MAGEB3	chrX: 30498586 -30499626	+				Mageb3	chr2:122Mb	-	Mageb3	chrX:73	-	MAGEB16	chrX:31Mb	+								ENSLAFG00000000136
MAGEB5	chrX:26Mb	+	MAGEB5	chrX: 26444294 -26445121	+	ENSPPYG00000020205	chrX: 26399057 -26399884	+	MAGEB3 (should be B5, XM_001091810)	chrX:24Mb	+	Mageb5	chrX:89Mb	-	Mageb5 (NM_001106946)	chrX:79	-	MAGEB1-like (XM_548922)	chrX:25Mb	+								ENSLAFG00000028842
MAGEB6	chrX:26Mb	+	MAGEB6	chrX: 26414946 -26416043	+	LOC100436626	chrX: 26338592 -26373481	+	MAGEB6(XM_001092607)	chrX:24Mb	+	Mageb6-ps	chrX:84Mb	-	RGD1565746	chrX:73	-	MAGEB2-like (XM_548921)	chrX:25Mb	+								MAGEB6(ENSLAFG00000012101)
MAGEB10	chrX:28Mb	+	MAGEB10	chrX: 28035084 -28036127	+	LOC100442395	chrX: 28046651 -28047693	+	MAGEB10(XM_001093624)	chrX:26Mb	+	Mageb10-ps	chrX:84Mb	-	Mageb(b2: MGC114483)	chrX:79	-	MAGEB6 (ENSCAFG00000013579)	chrX:21Mb	+								ENSLAFG00000012104
MAGEB16	chrX:36Mb	+	MAGEB16	chrX: 36145937 -36146911	+	LOC100452324	chrX: 36387226 -36388200	+	LOC705164	chrX:26Mb	+	Mageb16	chrX:77Mb	-	Mageb16	chrX:65M	-	MAGEB-like (ENSCAFG00000023523)	chrX:22Mb	+								ENSLAFG00000026132
									MAGEB16(ENSMMUG00000022257)	chrX:33Mb	+	Mageb17-ps	chrX:89Mb	+				MAGEB-like (ENSCAFG00000013584)	chrX:22Mb	+
MAGEB17	chrX:16Mb	+	MAGEB17	chrX: 16292589 -16293599	+	LOC100437130	chrX: 16104159 -16105169	+	MAGEB17(ENSMMUG00000023689)	chrX:14Mb	+	Mageb18	chrX:89Mb	-	RGD1563904	chrX:73Mb	-	MAGEB10	chrX:23Mb	+
MAGEB18	chrX:26Mb	+	MAGEB18	chrX: 26377662 -26378693	+	LOC100434756-ps	chrX: 26313467 -26314499	+	MAGEB18(XM_001092141, LOC700524)	chrX:24Mb	+	Gm44	chrX:88Mb	+	Mageb18	chrX:79	-	MAGEB16_like(GenScan_chrX_5_76)	chrX:25Mb	+
						LOC100461767	chrX_random:4Mb	-	MAGEBL1 (LOC703705, XM_001094440)	chrX:28Mb	+	Gm8914	chrX:89Mb	+	RGD1559970	chrX:79	-
												Gm14781	chrX:89Mb	+	Magebl2 (GenScan)	chrX:79183464-79184492	-
												2410003J06Rik-ps	chrX:141Mb	-
																												ENSLAFG00000026132
MAGEA4	chrX:151Mb	+	MAGEA4	chrX: 152715261 -152716213	+	LOC100449397(ENSPPYG00000020825)	chrX:152Mb	+	LOC710825	chrX:150Mb	+	Magea4	chrX:69Mb	+	D3ZMH3_RAT(Magea4, ENSRNOG00000037334)	chrX:158	+	MAGEA4-like(XM:549338;ENSCAFG00000019046)	chrX:123Mb	+
MAGEA10	chrX:151Mb	-	MAGEA10	chrX: 152906382 -152907479	-	LOC100451454-ps	chrX:152Mb	-	LOC711149	chrX:150Mb	-	Magea10	chrX:70Mb	-	Magea10(called Magea4, ENSRNOG00000029149)	chrX:158	-											MAGEA10
MAGEA6	chrX:152Mb	+	MAGEA3/6	chrX: 153498013-153516845	-	GenScan	chrX:153Mb	-	MAGEAL(LOC711544;XM_001100355)	chrX:151Mb	+	Magea6	chrX:151Mb	-				MAGEA_like(ENSCAFG00000019106)	chrUn:44Mb	-
MAGEA3	chrX:152Mb	-							MAGEA3(XM_001094934)	chrX:151Mb	-	Magea3	chrX:151Mb	-	D4A727_RAT	chrX:62M	+	MAGEA5-like (ENSCAFG00000019160)	chrX:123Mb	-
MAGEA8	chrX:149Mb	+	MAGEA8	chrX: 150628516 150629472	+	LOC100442404	chrX:150Mb	+	MAGEA8(LOC706478)	chrX:148Mb	+	Magea8	chrX:151Mb	-	Magea8	chrX:61Mb	+	MAGEA10_like(ENSCAFG00000023534)	chrX:123Mb	-
MAGEA2	chrX:152Mb	-	MAGEA2	chrX:AACZ03177729_random	+	LOC100461023(MAGEA2)	chrX:153Mb	-	MAGEA2(XM_001095272)	chrX:151Mb	-	Magea2	chrX:151Mb	-				MAGEA6-like(XM_549346,ENSCAFG00000023133)	chrX:124Mb	+
MAGEA5-ps	chrX:151Mb	-	MAGEA5-ps	chrX: 152885766 -52886701	-	MAGEA5-like-ps	chrX: 152248992 -52249942	-	MAGEA-like-ps	chrX: 150Mb	-	Magea5	chrX:151Mb	-				GenScan25.7(MAGEA2like)	chrX:124Mb	+
MAGEA1	chrX:152Mb	-	MAGEA1	chrX: 153865012 153866253	-	LOC100462349	chrX:153	-	MAGEA1(ENSMMUG00000023697)	chrX:151Mb	-	Magea1	chrX:152Mb	-
MAGEA9	chrX:149Mb	-	MAGEA9	chrX: 150527799 150528746	+	LOC100456992	chrX_random:945	+	MAGEA9(XM_001089793)	chrX:148Mb	-	Magea7-ps	chrX:76Mb	-	Magea9	chrX:159	+	MAGEA9-like (ENSCAFG00000019113)	chrX:121Mb	+
MAGEA9B	chrX:149Mb	-
MAGEA11	chrX:149Mb	+	MAGEA11	chrX: 150425660 150427958	-	MAGEA11	chrX: 149725731-149729352	-	MAGEA11(XM_001090027)	chrX:148Mb	+							MAGEA11_like(XM_548646)	chrX:121Mb	-								MAGEA11
MAGEA12	chrX:152Mb	-	MAGEA12	chrX:153478052-153478996	-	LOC100455394 (A12)	chrX:153	+	MAGEA12(ENSMMUG00000023695)	chrX:151Mb	-
MAGEA2B	chrX:152Mb	+	MAGEA-like1	chrX: 152885772 -152886701	-				MAGEA6L(ENSMMUG00000032317)	chrX:151Mb	-
MAGEC1	chrX:141Mb	+	MAGEC1	chrX_143	+	MAGEC1	chrX_random:81Mb	+	MAGECL1 (ENSMMUG00000021348)	chrX:137Mb	+	1700080O16Rik	chrX:49Mb	-	Loc302845 ("Magea11")	chrX:144Mb	+	MAGECLike(ENSCAFG00000023185)	chrX:114Mb	+								ENSLAFG00000014412
MAGEC2	chrX:141Mb	-	MAGEC2	chrX:143Mb	-	MAGEC2(LOC100455887)	chrX:142	-	MAGEC1(ENSMMUG00000032328)	chrX:140Mb	+	3830417A13Rik	chrX:61Mb	+	MGC114529	chrX:148	+	MAGEC (ENSCAFG00000019029)-ps	chrX:115Mb	-
MAGEC3	chrX:141Mb	+	MAGEC3	chrX:143Mb	+	MAGEC3	chrX:141	+	MAGECL2(ENSMMUG00000020833)	chrX:140Mb	-	4930550L24Rik	chrX:56Mb	+	Loc302473	chrX:150	-	MAGEC(XM_549293)	chrX:112Mb	+
									MAGEC2(XM_001085870)	chrX:140Mb	-	4933402E13Rik	chrX:60Mb	+	MGC114492	chrX:139Mb	-
									ENSMMUG00000031816-ps	chr15:50Mb					MGC114427	chrX:150Mb	+
															F1LUV1_RAT	chrX:147Mb	+	MAGEA-like(ENSCAFG00000025545)-not complete MAGE	chrUn:44Mb	-
																		MAGEALike(ENSCAFG00000024273)-not complete MAGE	chrUn:51Mb	+
																		MAGEALike(XM_847271)	chrUn:61Mb	-
																		MAGEA-like (XM_847925)	chrUn:51Mb	+
