# Supplementary material for: Differential Evolution of MAGE Genes Based on Expression Pattern and Selection Pressure
Source: PLoS One. 2012 Oct 25;7(10):e48240. doi: 10.1371/journal.pone.0048240 (PMC3484994; doi:10.1371/journal.pone.0048240)
Supplement: Table S2 — Nucleotide sequence similarity between MAGE homologs. Percent identity reported is for high-scoring segment pairs (HSP) between two sequences by NCBI-BLAST. (XLSX) [file pone.0048240.s003.xlsx]

## Sheet: Sheet1
% Identity	Chimp	Orangutan	Rhesus	Mouse	Rat	Dog
Human A1	99	96	95	64	x	69
A2	98	97	93	63	x	67
A3	93	x	92	62	62	67
A4	98	97	94	62	64	69
A6	93	97	92	64	x	x
A8	99	98	94	63	64	70
A9	98	97	94	x	65	70
A10	99	ps	96	71	71	69
A11	99	97	95	x	x	x
A12	99	96	91	x	x	x
B1	99	97	95	63	68	76
B2	98	96	x	66	74	78
B3	99	97	95	67	75	75
B4	99	97	96	76	74	71
B5	99	96	x	60	x	x
B6	97	93	91	x	67	69
B10	98	96	95	x	x	78
B16	98	97	73	71	69	81
B17	98	97	94	x	x	x
B18	99	x	96	76	76	79
C1	97	89	92	79	74	78
C2	98	97	94	66	69	71
C3	95	96	94	71	67	x
D1	99	99	97	87	88	94
D2	99	99	98	89	88	91
D4	99	98	97	x	x	90
E1	98	98	97	84	84	x
E2	99	98	97	86	86	89
F1	99	98	97	x	x	88
H1	99	99	98	88	87	87
L2	98	98	97	82	82	84
NDN	99	99	97	85	84	89
NDNL2	99	x	95	83	84	87
TRO	99	98	96	87	x	x
