# Supplementary material for: Differential Evolution of MAGE Genes Based on Expression Pattern and Selection Pressure
Source: PLoS One. 2012 Oct 25;7(10):e48240. doi: 10.1371/journal.pone.0048240 (PMC3484994; doi:10.1371/journal.pone.0048240)
Supplement: Table S3 — Ka/Ks ratio between orthologous genes. Cells with red font show Ka/Ks>1. Rows highlighted in pink are Type I MAGE genes. (XLSX) [file pone.0048240.s004.xlsx]

## Sheet: Sheet1
Ka/Ks	chimp_MAGEA4	orangutan_MAGEA4	rhesus_MAGEA4	mouse_Magea4	rat_Magea4
h_MAGEA4	0.0112/0.0067	0.0270/0.0488	0.0398/0.1204	0.4120/0.9063	0.4056/0.9051
c_MAGEA4		0.0259/0.0453	0.0362/0.1248	0.4076/0.9367	0.4013/0.9357
oran_MAGEA4			0.0270/0.1018	0.4143/0.9467	0.4041/0.9713
mouse_MAGEA4					0.0913/0.1751
	chimp_MAGEA10	orangutan_MAGEA10	rhesus_MAGEA10	mouse_Magea10	rat_Magea10
h_MAGEA10	0.0249/0.0125	0.0065/0.0536	0.0220/0.0693	0.2493/0.8230	0.2869/0.9344
chimp_MAGEA10		0.0182/0.0512	0.0340/0.0670
oran_MAGEA10			0.0153/0.0941
	chimp_MAGEA1	orangutan_MAGEA1	rhesus_MAGEA1	mouse_Magea1	rat_Magea1
h_MAGEA1	0.0044/0.0139	0.0292/0.0279	0.0224/0.0944	0.4138/0.7221	0.3924/0.7379
chimp_MAGEA1		0.0292/0.0421	0.0224/0.1098
oran_MAGEA1			0.0339/0.0711
	chimp_MAGEA3	orangutan_MAGEA3	rhesus_MAGEA3	mouse_Magea3	rat_Magea3
h_MAGEA3	0.0359/0.0285	0.0336/0.0430	0.0508/0.1605
chimp_MAGEA3		0.0545/0.0284	0.0746/0.1345
oran_MAGEA3			0.0544/0.1215
	chimp_MAGEA6	orangutan_MAGEA6	rhesus_MAGEA6	mouse_Magea6	rat_Magea6
h_MAGEA6	0.0381/0.0070	0.0359/0.0212	0.0555/0.1350
chimp_MAGEA6		0.0545/0.0284	0.0746/0.1345
oran_MAGEA6			0.0544/0.1215
	chimp_MAGEB1	orangutan_MAGEB1	rhesus_MAGEB1	mouse_Mageb1	rat_Mageb1
h_MAGEB1	0.0043/0.0000	0.0260/0.0391	0.0305/0.0800	0.2722/1.2064	0.2718/1.0680
chimp_MAGEB1		0.0261/0.0391	0.0350/0.0799
oran_MAGEB1			0.0394/0.1154
	chimp_MAGEB2	orangutan_MAGEB2	rhesus_MAGEB2	mouse_Mageb2	rat_Mageb2
h_MAGEB2	0.0197/0.0073	0.0309/0.0618	0.0491/0.0934
chimp_MAGEB2		0.0378/0.0534	0.0541/0.0848
oran_MAGEB2			0.0332/0.0458
	chimp_MAGEB4	orangutan_MAGEB4	rhesus_MAGEB4
h_MAGEB4	0/0.0302	0.0065/0.0536	0.0065/0.1033
		0.0065/0.0379	0.0065/0.0865
			0.0087/0.0780
	chimp_MAGEB10	orangutan_MAGEB10	rhesus_MAGEB10
h_MAGEB10	0.0065/0.0151	0.0196/0.0228	0.0396/0.0705
		0.0218/0.0305	0.0419/0.0788
			0.0284/0.0707
	chimp_MAGEB18	orangutan_MAGEB18	rhesus_MAGEB18
h_MAGEB18	0.0043/0.0155
	chimp_MAGEC1	orangutan_MAGEC1	rhesus_MAGEC1
h_MAGEC1	0.0128/0.0067	0.0366/0.0346	0.0680/0.0788
chimp_MAGEC1		0.0366/0.0275	0.0680/0.0711
oran_MAGEC1			0.0587/0.0646
	chimp_MAGEC2	orangutan_MAGEC2	rhesus_MAGEC2
h_MAGEC2	0.0044/0.0073	0.0067/0.0449	0.0317/0.1018
chimp_MAGEC2		0.0112/0.0526	0.0363/0.1101
oran_MAGEC2			0.294/0.1266
	chimp_MAGEC3
h_MAGEC3	0.0178/0.0128
	chimp_MAGED1	orangutan_MAGED1	rhesus_MAGED1	mouse_Maged1	rat_Maged1
h_MAGED1	0/0.0071	0/0.0289	0/0.0362	0.0044/0.3643	0.0044/0.3307
chimp_MAGED1		0/0.0216	0/0.0288	0.0044/0.3529	0.0044/0.3199
oran_MAGED1			0/0.0363	0.0044/0.3887	0.0044/0.3540
mouse_MAGED1					0/0.1131
	chimp_MAGED2	orangutan_MAGED2	rhesus_MAGED2	mouse_Maged2	rat_Maged2
h_MAGED2	0/0	0/0.0299	0/0.0374
chimp_MAGED2		0/0.0299	0/0.0374
oran_MAGED2			0/0.0375
	chimp_MAGEE1	orangutan_MAGEE1	rhesus_MAGEE1	mouse_Magee1	rat_Magee1
h_MAGEE1	0.0021/0.0155	0.0043/0.0155	0.0043/0.0554
chimp_MAGEE1		0.0064/0.0155	0.0064/0.0554
oran_MAGEE1			0.0086/0.0391
	chimp_MAGEE2	orangutan_MAGEE2	rhesus_MAGEE2	mouse_Magee2	rat_Magee2
h_MAGEE2	0.0021/0.0075	0.0064/0.0868	0.0206/0.0825
chimp_MAGEE2		0.0043/0.0787	0.0183/0.0744
oran_MAGEE2			0.0129/0.1382
	chimp_MAGEF1	orangutan_MAGEF1	rhesus_MAGEF1	mouse_Magef1	rat_Magef1
h_MAGEF1	0.0043/0.0072	0.0065/0.0291	0.0175/0.0596
chimp_MAGEF1		0.0065/0.0217	0.0175/0.0519
oran_MAGEF1			0.0109/0.0442
	chimp_MAGEH1	orangutan_MAGEH1	rhesus_MAGEH1	mouse_Mageh1	rat_Mageh1
h_MAGEH1	0/0	0/0.0275	0/0.0856
chimp_MAGEH1		0/0.0275	0/0.0856
oran_MAGEH1			0/0.0560
	chimp_MAGEL2	orangutan_MAGEL2	rhesus_MAGEL2	mouse_Magel2	rat_Magel2
h_MAGEL2	0.0022/0.0303	0.0043/0.0866	0.0196/0.1465
chimp_MAGEL2		0.0022/0.1036	0.0174/0.1649
oran_MAGEL2			0.0196/0.1381
	chimp_NDN	orangutan_NDN	rhesus_NDN	mouse_NDN	rat_NDN
h_NDN	0/0	0/0.029	0.0066/0.0665
chimp_NDN		0/0.0290	0.0066/0.0665
oran_NDN			0.0066/0.0823
	chimp_NDNL2	orangutan_NDNL2	rhesus_NDNL2	mouse_Ndnl2	rat_Ndnl2
h_NDNL2	0.0022/0.0074	0.0067/0.0299	0.0112/0.1099
		0.0044/0.0377	0.0089/0.1187
			0.0089/0.1094
