# Supplementary material for: Differential Evolution of MAGE Genes Based on Expression Pattern and Selection Pressure
Source: PLoS One. 2012 Oct 25;7(10):e48240. doi: 10.1371/journal.pone.0048240 (PMC3484994; doi:10.1371/journal.pone.0048240)
Supplement: Table S4 — Detection of MAGE gene expression by EST tags deposited in GenBank_EST. Numbers in parentheses are numbers of EST tags matched. (XLSX) [file pone.0048240.s005.xlsx]

## Sheet: Sheet1
	Chimpanzee (17,130)	Orangutan (47,027)	Rhesus (60,367)	Mouse (4,853,562)	Rat (1,103,577)	Dog (382,638)
MAGEA1		no testis or placenta		blastocyst=1		testis=1
MAGEA2		EST library available	testis=6	blastocyst=1		testis=2
MAGEA3			placenta=10	blastocyst=1		testis=1
MAGEA4			placenta=10;testis=6
MAGEA6	testis=10		placenta=15	blastocyst=1		testis=1
MAGEA9						testis=1
MAGEA10				oocyte=2		testis=1
MAGEA11					testis=3	testis=1
1700020D05Rik(mouse)				testis=1
MAGEB1			testis=9	testis=1	testis = 2	testis=1;ovary=1
MAGEB2				testis=1	testis = 4	testis=1
MAGEB4				4-cell embryo=6, testis=1		testis=1
MAGEB5				testis=1		testis=1
MAGEB16				placenta, ES cell=1	testis=2;placenta=1;chondrosarcoma=2	testis=1
MAGEB18					testis=1	testis=1
MAGEC				testis=2, placenta=1, spermatocytes=3, trophoblast=2, Hematopoietic stem cells=2	testis=2; placenta=1	testis=1
MAGED1	brain=2	heart=2	uterus=10, eye=3	many tissues (brain=5;embryo=2;ES cell=1;liver=1;heart=1)	brain=5;heart=4;kidney=2;liver=1;spleen=1;lung=1	brain=3;heart=10;thyroid=3;kidney=4;spleen=3
MAGED2		heart=2;kidney=1	brain=15;placenta=5;testis=3	many tissues (brain=3;embryo=2;ES cell=1;liver=1;heart=1)	brain=3;heart=1;liver=1;placenta=1;ovary=1;skin=1	brain=4;ovary=2;muscle=1;kidney=6;thyroid=6
MAGED4			brain=10			heart=8;ovary=2;brain=1
MAGEH1			brain=10, eye=3, ovary=1	placenta=1;Rathke's pouches=1;brain=2;embryo=1		brain=1;heart=6;ovary=1
MAGEE1		kidney=1		brain=10;embryo=1;Hematopoietic stem cell =2;
MAGEE2		kidney=1		brain=1; Rathke's pouches=1
MAGEF1						heart=2;brain=1;
TRO		cortex=1	brain=3	brain=10;embryo=1;Hematopoietic stem cell =2;
NDN			ovary=1	brain=12;embryo=2;Hematopoietic stem cell =3;		Synovium=1; heart=1
NDNL2						thyroid=3
