# Supplementary material for: Differential Evolution of MAGE Genes Based on Expression Pattern and Selection Pressure
Source: PLoS One. 2012 Oct 25;7(10):e48240. doi: 10.1371/journal.pone.0048240 (PMC3484994; doi:10.1371/journal.pone.0048240)
Supplement: Table S5 — Ka/Ks ratios for MAGE genes between human and chimpanzee orthologous pairs. (XLSX) [file pone.0048240.s006.xlsx]

## Sheet: Sheet1
Ka/Ks values used in Figure 4
chr	testis-restricted		chr	testis-selective
X	MAGEB1	0.460606	X	FATE1	0.15
X	MAGEB2	1.86517	X	LUZP4	0.739394
X	CPXCR1	2	X	CTAG2	0.497175
X	CXorf48	1.59649	X	XAGE3	0.148289
X	SPANXA1	1.84	X	MAGEA11	0.40367
X	MAGEC1	1.91	X	IL13RA1	0.416667
X	CTAG1B	1.33	X	TAF7L	0.538462
X	SSX1	2.05	X	XAGE3	0.148289
X	FTHL17	3	X	MAGEA12	0.25
X	XAGE5	0.58	X	MAGEA3	0.711712
X	SSX2	0.714953	X	MAGEA4	1.47674
X	SSX3	0.935294	X	CTAG2	0.497175
X	FTHL17	3	X	CT45A3	2.5
X	MAGEB3	3	X	SSX4	1.87059
X	DDX53	1.26891	X	TFDP3	1.4527
X	CSAG1	3	X	NXF2	0.564706
X	MAGEA2	0.933333	X	FMR1NB	0.910248
X	PAGE2	0.818841	X	PLAC1	0.859155
X	SAGE1	0.888889	X	MAGEA8	0.465909
Y	TSPY1	3.68085	X	MAGEA11	0.40367
19	DKKL1	1	1	HORMAD1	0.683544
			20	SPO11	0.396396
			1	SYCP1	0.303226
			20	SPINLW1	0.42446
			3	MORC1	0.460993
			8	ADAM2	0.828571
			21	BAGE4	1.05128
			6	DDX43	0.588235
			5	SLCO6A1	0.806122
			8	TEX15	1.11289
			22	PRAME	0.896907
			22	CTAGE5	0.28125
			14	NFX1	0
			6	ZNF165	0.268041
			10	SYCE1	0.554795
			12	AKAP3	0.421277
